# Supplementary material for: Expression Patterns of Protein Kinases Correlate with Gene Architecture and Evolutionary Rates
Source: PLoS One. 2008 Oct 31;3(10):e3599. doi: 10.1371/journal.pone.0003599 (PMC2572838; doi:10.1371/journal.pone.0003599)
Supplement: Table S1 — PK-specific ESTs in GenBank originating from different human organs. Differentially expressed PK genes. Evolutionarily conserved motifs over-represented in promoter regions and 5′UTRs of high expression PK genes. (0.23 MB XLS) [file pone.0003599.s001.xls]

## Sheet: PK ESTs
PK-specific ESTs in GenBank originating from different human organs.
PK name	GenBank#	Nervous	Testis	Pancreas	Prostate	Mammary gland	Ovary	Placenta	Uterus	Bone marrow	Kidney	Liver	Stomach	Colon	Lung	Muscle	Heart	BloodVessel	Eye	Cartilage	Lymp
AAK1	NM_014911	19	4		2		3	3	1			2		4	2
ABL	NM_007313	50	11	2	7	5	5	4	5		5	2		10	4		7	2	5
ACK	NM_005781	28	1	5	2			2		1	3			1	2		1		6	1
ACTR2	NM_001616	12	1			1		1	2		6				1		2	1
ACTR2B	NM_001106	1				1		6									1		1
ADCK1	NM_020421	10		1		1		6					1	1			3			1	1
ADCK2	NM_052853	22	5	4	3	1		4			2			4	3				1		4
ADCK3	NM_020247	92	6	11	10	3		3	9		7	1	2	8	8	14	13		4	1	1
ADCK4	NM_024876	3	1	1	1	1		1						2	6					1
ADCK5	NM_174922	8	3	1	1			1			1			1	1				1		1
AKT1	NM_001014431	57	6	5	9	11	1	14	5	2	3	3	2	8	22	2	11	2	12	3	3
AKT2	NM_001626	70	17	2	6	5	2	13	8	4	5		1	10	8	3	8	1	2	1	1
AKT3	NM_181690	15	3	4	1	4	1											2	2
ALK	NM_004304	3	1
ALK1	NM_000020	3			19	6		7			3			2	2			5			2
ALK2	NM_001105	18		4	1	1		2	7		12				5	1	7	6	1		1
ALK4	NM_004302	52	4		1			3			2			1	1
ALK7	NM_145259	2												1
AlphaK1	NM_020778	8			1		1	1	2							10		3			1
AlphaK2	NM_052947	2	1					1	3		7						1		1
AlphaK3	NM_025144	8	1		2			2	3					4	3
AMPKa1	NM_006251	23	13	2		5		3	6	2	2	4	1	1	2			2		2
AMPKa2	NM_006252	3					2				1
ANKRD3	NM_020639	2	5		2			2	3		7	1			7		3		1
ANPa	NM_000906	11				1		3	1		5				1	1	1
ANPb	NM_000907	21			4		1		4		2	1		3			3			2
ARAF	NM_001654	46	6		16	26	1	21	13	5	8	7	1	9	9		6	11	1	1	5
ARG	NM_007314	2	2						1		1	1						1			1
ATM	NM_000051	17	5	1		6		1	1		2			7	1
ATR	NM_001184	12	8	2	1	2		3	3		2	2	3	6	1			1
AurA	NM_198437	2	30			2		2	1	1	1	6		2		2	2	2
AurB	NM_004217	3						1				4		2	2						1
AurC	NM_003160	4	10			1					1
AXL	NM_021913	21	3		2			2	6						2					1
BARK1	NM_001619	9	3	1	4	1	1	5	1	7			4	8	1				2
BARK2	NM_005160	13	12	1	1	4		1	1	1	1			1	1		1				2
BCKDK	NM_005881	49	49	2	3	1	3	21	5		8	3	4	6	8	7	8	2	2		7
BCR	NM_021574	37	7	1	2	10		14		2	4	1	2	7	3	3	1	5	2	1
BIKE	NM_198892	1	2			2	1			1	1	1		3	3		1	1	1
BLK	NM_001715			1						1
BMPR1A	NM_004329	11	3		2			5	2		2		1	4		1		2	1	1
BMPR1B	NM_001203	4			1				1		1				1
BMPR2	NM_001204	109	8	16	9	13	2	23	8	2	5	1	2	24	12	1	2	14		2
BMX	NM_203281	6					2		1	1				1	1			28
BRAF	NM_004333	6	10	2			1	1			1										1
BRD2	NM_005104	188	96	6	11	8	3	29	36		14	15	30	32	40	3	7	18	5		12
BRD3	NM_007371	17	2	3		1				2	5	1		1	2	1		1	2	1
BRD4	NM_058243	24	8	5	3	5		9	1			2		3	8	1	1	1	1	1
BRDT	NM_207189	4	121			6
BRK	NM_005975					1					1		1	8							1
BRSK1	NM_032430	9			1												1
BRSK2	NM_003957	28	2			6									1				2
BTK	NM_000061	9	3							2			1	2	3		1				1
BUB1	NM_004336	17	85			14		1						2	2			2
BUBR1	NM_001211	5	39			8		1	1	1		1		8	4		3
CaMK1a	NM_003656	35	3	1	4	1	1						3	3	1		1	1	2		1
CaMK1b	NM_198452	19				1			1	1
CaMK1d	NM_153498	3	1			1
CaMK1g	NM_020439	102				20	2		1
CaMK2a	NM_171825	385			1	3											1
CaMK2b	NM_172084	110	8	2	2	5						1				5
CaMK2d	NM_172128	20	3						1			1			1		2
CaMK2g	NM_172170	99	1	2	10	6		13	9	1	2	2	4	5	5	2	1			1
CaMK4	NM_001744	22	12			2			1
CaMKK1	NM_032294	3				2
CaMKK2	NM_153500	285	3		22		3	10	6	15	3		5	3	8		2				1
caMLCK	NM_182493		1													1	5
CASK	NM_003688	17	1	1	2			5	2		7	2		3	5	1	5	1	2	1
CCK4	NM_002821	15	19	2	1	21	5	14	10		1		1	3	13		9	2	3
CCRK	NM_012119	63	15		2			6	2		3				4						1
CDC2	NM_001786	2	8					1				5		1		1	2	1
CDC7	NM_003503	24	13			4		3	2			1			1		2		1
CDK10	NM_003674	36	11	1	9	7		15	3		4		1	7	6		1		1
CDK11	NM_015076	31	20		13	5		5	8	1	1	2	3	1	5		4	1	1
CDK2	NM_001798	8	1		1		3	26	9		2	1		2	3	3	4	2
CDK3	NM_001258	1	2	1										1	2				1
CDK4	NM_000075	35	2	4	4	18	12	23	7	5	12	1	1	5	10	1	8	4	5		2
CDK5	NM_004935	43	5	1	3	1					1						2				1
CDK6	NM_001259	2	6	2		3						1		1	3
CDK7	NM_001799	24	9		1	2		13	4	1	1		1	2	8	1	1				2
CDK8	NM_001260	8	2												1				1
CDK9	NM_001261	15	1	1	3	3	1	11	1	2	3	2		18	7			1	4		1
CDKL1	NM_004196	2																	1
CDKL2	NM_003948	9	9	2		1									1
CDKL3	NM_016508	2	5						2		1			2			1
CDKL4	NM_001009565		1
CDKL5	NM_003159	16	10		1	1		1		1		1			2	2	1		1
ChaK1	NM_017672	6	3		3			1	2		1	2			1			2
ChaK2	NM_017662	2	2								6
CHED	NM_003718	12	7	3	4	1		4	4	1	5	2	1	3	4		3	1			1
CHK1	NM_001274	4	11		2		1	1						2	1		1	2
CHK2	NM_145862	1	2			3	2	6	2	1				3	1				2
CK1a	NM_001892	298	52	15	18	11	2	41	39	1	10	3	8	9	31	6	15	41	3	1	3
CK1a2	0	1
CK1d	NM_001893	255	37	7	11	8	3	29	32	3	3	1	1	7	8	2	5	4	5		5
CK1e	NM_001894	54	1	15	5	1	2	18	7	1	3		3	3	16	1	4	1	5		2
CK1g1	NM_001011664	1	6							1				2
CK1g2	NM_001319	10	5	3		6		3		1	4			4	6		1		1		2
CK1g3	NM_004384	4	3	1				3	2		4	1		3	2			1
CK2a1	NM_177560	123	25	1	5	13			10	1	7	2	5	9	9	1	3	6	1	1
CK2a2	NM_001896	14	15	4	3	4		4	1		6		1	6	3	1	7	1	2	1	1
CLIK1	NM_080836	14	8	1		6		1						4
CLIK1L	NM_152835	14	7			9		6					1	11
CLK1	NM_004071	260	50	12	14	7	4	55	72	3	11	9	11	4	30	12	15	8	7	2
CLK2	NM_003993	20	5	4	5	63	5	3	6	6	2			3	8		3	1	1		1
CLK3	NM_003992	28	21	1	6	3	1	16	4	1		3	3	20	4	1	2	2	1	2	5
CLK4	NM_020666	16	3	3	2	3			3		3				4		1
COT	NM_005204	9	1					4	3		1	2		1	5		2				3
CRIK	NM_007174	53	6	1			4	4	1	4	4	1		6			3		1	1
CRK7	NM_016507	4	4			2	1	5	2		1	1		2	3
CSK	NM_004383	19	10	3	3	5	1	4		1		1		6	11		1	2	4	1	4
CTK	NM_002378	11						2
CYGD	NM_000180	1
CYGF	NM_001522
DAPK1	NM_004938	26	2	3		3	1	33	1		1				7		4	2	2		1
DAPK2	NM_014326	8	1	1	1	1				1	1			4	2	1
DAPK3	NM_001348	25	4	4	7	5		10	2		5	1	1	4	6	1	5	6	8
DCAMKL1	NM_004734	197	2												2				1
DCAMKL2	NM_152619	12	1														1
DCAMKL3	NM_033403	8	6															1	1
DDR1	NM_001954	397	13	18	5	12	2	24	9		1	1	2	14	15	1	4		4	2
DDR2	NM_001014796	7					1	5	3	1			9	2	4	1	3	10	1
DLK	NM_006301	12	2		5	6	1	2	1		4			3	10		2		1	1	1
DMPK1	NM_004409	22	9	1	6	1	1	3	5				1	3	1	1	3		3
DMPK2	NM_017525	1						2				1	1
DNAPK	NM_006904	51	9	2	12	7	4	12	5	3	5	8	4	18	16	3	8	4	1
DRAK1	0	11	12	1		4		19	2		7				8		4	2	2		1
DRAK2	NM_004226	9	11			1		4	1		1			1	2						1
DYRK1A	NM_101395	64	13	2	4	10	1	13	4	5	11	1	1	4	10		5	1	2		2
DYRK1B	NM_006483	10	8				1				2			2	1	2	1			1
DYRK2	NM_006482	6	2			1		3	5		2	1	1	1	3	1			1		1
DYRK3	NM_001004023	12	16			1			1			2			1			1
DYRK4	NM_003845	5	17			2		2	2		6		1	4	6		3			1	2
eEF2K	NM_013302	2			1
EGFR	NM_005228	20	3		13	31	2	75	2		4	1	1	4	8	2	2	2	6
EphA1	NM_005232	2	1	1			1	1				3		2	2		1
EphA10	NM_001004338	10	9			1
EphA2	NM_004431	4	1	7		4		7			9	2		9	11				4		1
EphA3	NM_005233	20	2		1	1		2	1
EphA4	NM_004438	185	18		6	2	1	1	2	1	2			1
EphA5	NM_182472	26														1			1
EphA6	NM_001080448	5	7		1
EphA7	NM_004440	15				4
EphA8	NM_020526
EphB1	NM_004441	69	4													1		1
EphB2	NM_004442	10						4	1		1		2	15	1		3	2
EphB3	NM_004443	8											2	13	3
EphB4	NM_004444	3	1	4	1		2	18	6		8			4	7		4	3	5	1
EphB6	NM_004445	41	5	1	6	7			3		2						2		1		1
ErbB2	NM_001005862	19	1		3	2	2	23	3	2	3		1	53	18		3		4
ErbB3	NM_001982	132	1	1	4	10	2	13	2		8			17	7	1	2	1
ErbB4	NM_005235	7	1			1											1
Erk1	NM_002746	92	2	3	2	4	1	11	3	2	5			15	14		6		4	1	1
Erk2	NM_002745	301	38	1	6	17		15	20	6	10	4	7	16	18	4	4	6	6		2
Erk3	NM_002748	48	15	4	1	4	1	4	3	1	5	1	17	1	16	1		2	1		1
Erk4	NM_002747	59		4	3	3					5				1		2
Erk5	NM_139033	20	7	2	1	3	1	3	8	1	3			1	2				2		2
Erk7	NM_139021																		1
FAK	NM_153831	167	27	2	2	2	2	13	4	2	1	2	2	20	4			1	1
FASTK	NM_033015	77	26		8		2	12	6	1	8		2	12	6	3	6	1	6	1	1
FER	NM_005246	4	2		1	1		5			1	1		1	3
FES	NM_002005	6	2		4			17	3		3		1	1	5			7			2
FGFR1	NM_023106	47	17	8	5	39	4	20	16	5	3			4	5	2		3	6	1
FGFR2	NM_022975	27	1		5			8	5		2	3		1	18		2	1	12	1
FGFR3	NM_000142	10	1			1								1					2
FGFR4	NM_213647	2					1				6	1		6	4		4		1
FGR	NM_005248	4				3		10	1	21			1		7		4	1		2	23
FLT1	NM_002019	12	12	8	5	6	1	87	1		3			1	4					1
FLT3	NM_004119	3	2								1				1
FLT4	NM_182925	2	6					9	1		1
FMS	NM_005211	26	4	3	3	6	1	31	4	3	1	2	1	2	8		1		3		6
FRAP	NM_004958	28	20		1	13		4		2	1	1		4	2				1	1
FRK	NM_002031		6	1				1			1	1			1
Fused	NM_015690	17	46		1	3		1	5	1			1	1	3			2
FYN	NM_002037	49	2	3	1			2	3	1	4	3	1	4	6		5	2	1		1
G11	NM_032454	7	4			4		6	5		3	1		2	1	1	3				2
GAK	NM_005255	50	23		3	22		11	1	7	3	3		13	5	2	2			2	3
GCK	NM_004579	4			2	2		5		5	6			3	4		2				2
GCN2	NM_001013703	21	1	8	3	1	1	2	5	2	2	1	1	3	5	1	2	1		1
GPRK4	NM_182982		2					1							1				1
GPRK5	NM_005308	17	1		1	18		4	10		4			4	13		4	3	2
GPRK6	NM_002082	12	8	1	4	5	1	3		6				3	3	1	1		7		5
GSK3A	NM_019884	45	6	4	1	5	1	15	3	1	7		2	23	8	1	4		1		2
GSK3B	NM_002093	8	4					1					1								2
H11	NM_014365	100	2	1	5	9		104	11		7	1	5	8	1	15	13	2	8
Haspin	NM_031965	1	13			1								2
HCK	NM_002110	2		1	1	3		8	6	2	1			1	6				4		11
HGK	NM_145686	40	7	4		1		7	3	2	1	1		3	8		4	3	2		1
HH498	NM_015978		1									2			1		9
HIPK1	NM_198268	60	40	13	5	6		9	5	2	5	6	1	9	9	1	3	1	4	3	1
HIPK2	NM_022740	12	1		7	1		3	1	7	1			9	1
HIPK3	NM_005734	9	4	1	1	4		6	2		8	1	1	1	2			1
HIPK4	NM_144685	1	36			1									1
HPK1	NM_007181	6				1				1			1
HRI	NM_014413	90	13	4	1	1	5	51	7	5	7	8	5	22	11	3		4	7		2
HSER	NM_004963		1	1										12
HUNK	NM_014586	5				2	2	1	3		1			1	2				1
ICK	NM_016513	39	15	12	3	7		20	5	2	7	1		9	12			5	2
IGF1R	NM_000875	7	13	2	1	1		9						4	2		1	2	2
IKKa	NM_001278	12	1	3		1		2	1		1			1	1		1		1
IKKb	NM_001556	55	17	5	3		3	11	20	4	6	1	1	5	4	2	2	1	3		3
IKKe	NM_014002	13						5		1	1		2	3	9		2	19			3
ILK	NM_004517	72	5	11	13	15	3	26	9	6	10	2	11	14	14	1	5	1	8	1	8
INSR	NM_000208	8	4		4		3	8	3		7	1		3	10	1			1
IRAK1	NM_001025243	16	3	1	10	2		13	3	3	5	1	4	11	8	1	4	2	2	1	2
IRAK2	NM_001570	8								1				4	3
IRAK3	NM_007199		1			1		3		2	1		3		3
IRAK4	NM_016123	2	1			1		2	1		1		1	2	2	1		1	2
IRE1	NM_001433		1			1		1						1	2
IRE2	NM_033266				1	2					1		1	5	2
IRR	NM_014215	1
ITK	NM_005546	2	2		1	4		1	1	1					1		1
JAK1	NM_002227	24	9	3	3	3	1	2	4	3	3	1			2	3		5			1
JAK2	NM_004972	4	1		1	1		1	2			1		1	2	1		1	1
JAK3	NM_000215	1							2						1
JNK1	NM_002750	5	1												1	1
JNK2	NM_002752	24	6	2		5		8	1	1				4	12	1			2
JNK3	NM_002753	72	11	7	7	26	1		11		4		2		3		2		2
KDR	NM_002253	31	4	3	2	1		16	4			1		1	8		4	2	5
KHS1	NM_006575	26	2	2	1	1		3	6		3		2		2	1		2	1
KHS2	NM_003618	14	21	1		1		18	4		7	2	2		1		1	1
KIS	NM_175866	11	4					3							1
KIT	NM_000222	33				2	15		2		1			4	4		1		1	2
KSR1	NM_014238	19	4	1				5	4		4				3		1		1
KSR2	NM_173598
LATS1	NM_004690	10	1		1	1		1	2			3		1	1
LATS2	NM_014572	7	8	4	2	2	2	5			8		8	3	4	1		5	3
LCK	NM_005356	2	2	2	1	5			2	2			3	1	4			1
LIMK1	NM_002314	38	1	2	1	3	1	5						5							1
LIMK2	NM_005569	38	24	1	1	5		42	4	1				3	7	1	11	2	2	1	3
LKB1	NM_000455	9	5		16			1	3		12		3	6	5	1	1		3	1
LMR1	NM_001080395	55		6		3				1									1	1
LMR2	NM_014916	9	3	1	1					1	1		2					1
LMR3	NM_001080434	7									2
LOK	NM_005990	13	24	2	3	4	1	7	3	3		2		7	7		6	5	2		8
LRRK1	NM_024652	4	4		1	1		5		5	1	1		4	3		5	1			2
LRRK2	NM_198578	4								5	3				1
LTK	NM_206961		1					4			1			1
LYN	NM_002350	3	1	1	1	3		5	2	2	3		1	6	6			2	1		4
LZK	NM_004721	21	3								1		2
MAK	NM_005906	7	3			1
MAP2K1	NM_002755	19		5	6	4		1	5	1	3	3	1	7	11		5	1			7
MAP2K2	NM_030662	22	5	3	12	7	1	2	1		1			11	16	7	3		5	4	2
MAP2K3	NM_145109	20	3	5		5		9	2	3			3	3	13	2	2	9		1
MAP2K4	NM_003010	153	6	2	4	25		12	3			3		5	2	1		2	3		1
MAP2K5	NM_145160	12	8		6	2		2			3			2	1		1		1
MAP2K6	NM_002758	10	1	3				3			1	1		1		3	3
MAP2K7	NM_145185	10	8	1	2			2	1		7			2	6	1	1	1	2
MAP3K1	NM_005921	6	3	1	4		1	5	1		7				4			1	1
MAP3K2	NM_006609	2	1
MAP3K3	NM_203351	12	4					3	3	1	1				3			4			2
MAP3K4	NM_005922	28	5		1	2		5	3	1	3		2	2	2		2		1	1
MAP3K5	NM_005923	32	4	1	4	7			3		2		3		7	1	2	1		3	1
MAP3K6	NM_004672	9	1	2	4	3		5			6			4	2		2		2
MAP3K7	NM_001001671		1	1
MAP3K8	NM_001018046		5			3									5
MAPKAPK2	NM_004759	27	12	7	13	14		2	6	2	6		2	16	11	2	6	2	3	6	8
MAPKAPK3	NM_004635	15	2	1	4		2	6	1	21				7	9	12	7		2		7
MAPKAPK5	NM_139078	5					1	4			2			1	1
MARK1	NM_018650	25	2	1		10		1					1		1				1
MARK2	NM_017490	20	2	3	4	3		4	1					9	4				1
MARK3	NM_002376	58	24	3	5	14		23	8	3	5	1	1	6	10	1	8		6		1
MARK4	NM_031417	29	9	1	2	1	1	1		1	1		1	3	2			2	3	1
MAST1	NM_014975	29				5		1											2
MAST2	NM_015112	10	11	1	3	5	3	3	4		1		1	7	3	7	5		3	4	1
MAST3	NM_015016	36		1	1	1		1		2	3								1		1
MAST4	NM_198828	17	1	1	1	5		7	1		1				1
MASTL	NM_032844	22	10					3	1		1	6		2	3	4		1
MELK	NM_014791	6	2		1	4		3		1					1	2	2	1
MER	NM_006343	9	3		1		2	6			2				1				2
MET	NM_000245	8				4		7	1			1		16	3	2		2
MINK	NM_153827	33	4	4		2	3	17	4	3	5	1	2	14	4		1		1		1
MISR2	NM_020547		6
MLK1	NM_033141	8						2													1
MLK2	NM_002446	4	1		1		1	2		1	1			1	1					1
MLK3	NM_002419	101	9		4	5		19	8		5			6	5		2	2	1		2
MLK4	NM_032435	3	5								1			2	2
MLKL	NM_152649	6		2	1			2	3		1				3		1	3			3
MNK1	NM_003684	28	11	2	2	2		9	4	1	7	5		1	13	1	3		4		3
MNK2	NM_017572	17	6	10	3	6		7	1	4	7		6	10	10	3	5	1	4		2
MOK	NM_014226	10	23	3	3	1			1		2				5		2		1	1
MOS	NM_005372
MPSK1	NM_001008910	11	1	1	2	3		4	1	1	6			3	4	2	1	1	2		1
MRCKa	NM_014826	35	16		1	7		2	3		3	9		2	5			2	1		1
MRCKb	NM_006035	45	24	6	2	1		20	1		5		11	7	11	2	1	2	8	2	3
MSK1	NM_004755	31	1	2	1	2		6		4	2		1		4
MSK2	NM_003942	24		1	3	8		6			1			6	1		1	1	1
MSSK1	NM_014370	3	2		1									2		11	2
MST1	NM_006282	9	1				3			11			1	1	2	1
MST2	NM_006281	14	6		7	2		20	5	2	7	2	1	3	6			6			1
MST3	NM_003576	31	5	7	2	3		13	4		7		2	6	5		2	1	1		5
MST4	NM_016542	9	7	5	2	5		44	10	4	3	1			6		1	2	1		2
MUSK	NM_005592	2	1
MYO3A	NM_017433	3	2			1
MYO3B	NM_138995		3								2
MYT1	NM_004203	9	39		1	5		7		1	2			1	1			3			1
NDR1	NM_007271	30	18	2	2	9	1	9	16	18	10	2	2	8	12		6	5	1		1
NDR2	NM_015000	23	8	3	6		1	10	9	1	6	3		2	10	1	6	9	3
NEK1	NM_012224	16	2		2				2	1	3	2		1	1		1	1
NEK10	NM_001031741	2	13			2
NEK11	NM_024800	10	6	1			1	1			3				3		2
NEK2	NM_002497	5	25			2		3		3	1			3	1	1		1
NEK3	NM_002498	7	9		1	1	1	3	2		2			2	3	1			4
NEK4	NM_003157	43	76			16		11	3		2	1					2
NEK5	NM_199289		3
NEK6	NM_014397	23	5		1	1		12		1	4	1		3	5		2	3			5
NEK7	NM_133494	19	4	1	1	4		34	5	1	3	2		3	13	10	1	3	1
NEK8	NM_178170	1		1				1					1	1					1
NEK9	NM_033116	28	14	3	7	4	1	18	10	2	2	2	4	12	10		8	2	4	3
NIK	NM_003954	6	4		1	1		1	2		4		2	1	2		3				1
NIM1	NM_153361	27													1					1
NLK	NM_016231	20	4		1	12		3		1				2				1
NRBP1	NM_013392	87	26	4	8	1	6	24	19	3	7	1	2	9	8	10	5	6	6		18
NRBP2	NM_178564	16	4	1	5			1	2		7	1		2	4			4		1
NRK	NM_198465	7						6			3
NuaK1	NM_014840	65			5	2	1	1	2		2	1		1	4			2
NuaK2	NM_030952	10						9			1				2
Obscn	NM_052843	4	2		1	1		3						4	2		2			1
OSR1	NM_005109	19	3	2	4	2	1	5	8		4	1	3	8	3		4		4		1
p38a	NM_139012	71	9		5	3	1	22	12	10	3	2	2	2	9		8	2	1	2	2
p38b	NM_002751	7						4				1		2				1
p38d	NM_002754	3	1	3				2			1			3	1
p38g	NM_002969	14			2			1	1		1					10
p70S6K	NM_003161	30	9	2	4	4		12	2	1	4			2	4	2		2	4	1
p70S6Kb	NM_003952	17	3		2	6	1	13			1			3	7	3			4		3
PAK1	NM_002576	33	1	4	4	6		8	1	1		2	1	7	1			2
PAK2	NM_002577	35	10	3	13	1	1	9	2	1	8	2	5	13	11	2	8	2	3	2
PAK3	NM_002578	3	1					2
PAK4	NM_001014831	51	16	2	5	2	1	3	1		7			2	6		3	6	3		1
PAK5	NM_177990	85	2	1		2
PAK6	NM_020168	64	38		1	3		4	1		1
PASK	NM_015148	13	13	1	1				1		1			1	1			1
PBK	NM_018492	11	55			7	1	7					1		2			4
PCTAIRE1	NM_033018	44	5	2	1	3	2	11	2	1	2		1	15	7	3	6		1		1
PCTAIRE2	NM_002595	22	2					2	1					1	1	1		1
PCTAIRE3	NM_002596	58	2		2	2	1	2			3			7	3		4		3	2	1
PDGFRa	NM_006206	38	11	1	4	6	5	15	20	2	4	3		2	14	3	10	5	6	3	1
PDGFRb	NM_002609	41	10	3	6	9	7	12	12	1	3		3	4	13		5		6	2
PDHK1	NM_002610	9	7					1			1	1			3
PDHK2	NM_002611	237	21		12	34	1	11	12		33	3		10	10	4	24	1	4		1
PDHK3	NM_005391	1	3					2		1
PDHK4	NM_002612	101	10	6	6	5		12	22		1	6		1	1	2	4			1
PDK1	NM_002613	35	15	2	4	3		5	2	5	4	2	2		5		1		1	1
PEK	NM_004836	13	1	2		1		1	1	2	2	4	1	2	7	1	2				1
PFTAIRE1	NM_012395	111	5		2			2		2	3	2	1		2	1	4	1
PFTAIRE2	NM_139158	1	5
PHKg1	NM_006213	20			1										1	4	8
PHKg2	NM_000294	27	5		3	1	2	3		2		1		4	4		2		2	2	1
PIK3R4	NM_014602	33	5		3	7	2	5	7	2	5	3	3	2	6				2	1	1
PIM1	NM_002648	11	1	5	1	6		9	3	3	2	3		1	2		5	1	2	1	2
PIM2	NM_006875	61	12	1	1	5			1	1			3	9	2	1	1		1		1
PIM3	NM_001001852	22	20	15	1	1		15	5	1	2		3	3	13	2	2	2	3	2	7
PINK1	NM_032409	106	40	8	6	4		21	10	2	10	6		5	12	14	8	1	9	2	5
PITSLRE	NM_033529	12	4	2	2			6	6	2	3	5		8	3	1	1		2
PKACa	NM_002730	24	16	4	2	1		2	1		5	1		4	10	3	10		6	3	3
PKACb	NM_002731	351	3	4		10		3	3			1	1	3			1	2
PKACg	0	3	1
PKCa	NM_002737	5			1		1		3		2			3
PKCb	NM_212535	70	5			6			2	6	1				1						2
PKCd	NM_006254	5	6					5		6				10	3			2			2
PKCe	NM_005400	12						1							1
PKCg	NM_002739	228	1			11	1
PKCh	NM_006255	9	3		1	2		6	1	1			1	1	1			2	1
PKCi	NM_002740	9	5		2	8			1	1	1	2			1		1		2
PKCt	NM_006257	11	2		2	1					2		2				1
PKCz	NM_002744	125	34	1	3	14	2	100	3		2			8	9		4		1	1
PKD1	NM_002742	5	1		1			2	6	1	1				3	1	1
PKD2	NM_016457	16	5	3	4	5	1	9	5	1	3	1	1	3	3		1	2	3		3
PKD3	NM_005813	12	9	4	2			2	1		6			1	3	1	1	1			1
PKG1	NM_006258	3	2					3	2						1	1		1
PKG2	NM_006259	1	4		1	2			1								1
PKN1	NM_002741	50	17	3	6	3	3	9	1		4	1	2	10	4	1	3	1	7	1	3
PKN2	NM_006256	24	3	9	3	11	1	13	3		4	8		4	17	5		1	3
PKN3	NM_013355	1	2	1		1		8			3			1			1		1
PKR	NM_002759	9	1		1		2	6	1		2		6	4	1	1	1	2	1
PLK1	NM_005030	12	31	1		7		4	2	1		3		5	1		2	4	1
PLK2	NM_006622	350	35	18	6	32	2	16	16	1	17	2	5	6	25	3	10	33	3		1
PLK3	NM_004073	4						6			2		1	5	2	2			1
PLK4	NM_014264	11	31			3		2						2				1
PRKX	NM_005044	16	3		2			3	3		7	4	1	4	2		1		1	1	2
PRKY	0	3	2		4	3								1	4		1		1	1	1
PRP4	NM_003913	52	16	5	8	2		22	8		10	10	6	7	15	1	1	1		2
PRPK	NM_033550	31	8	6	4	5	1	7	3	4	1	1	4	1	5	1	6	2	3		3
PSKH1	NM_006742	9	5		4		1	1	1		4	1		1	7		2	1	2	2
PSKH2	0	1
PYK2	NM_173174	44	1		3	1		1	1	9				4	4				4		3
QIK	NM_015191	27	3	4	1			4		1							5		1
QSK	NM_025164	13	3					3		1	1	1		1	1		1				1
RAF1	NM_002880	41	12	8	2	7		12	3	5	2	1	2	5	22	4	14	1	6	1	4
RET	NM_020975	8	2		2							1					1
RHOK	NM_002929	5
RIOK1	NM_031480	9	5		4	8		1	1					1	2	4				1
RIOK2	NM_018343	21	6	9	2	1		8	1	1	3		4		3	2		1	3
RIOK3	NM_145906	48	23	3	2	21		18	9	1	2	4	4	2	5	2	1	1	2
RIPK1	NM_003804	10	1	3		1		10	2				1	4				1			1
RIPK2	NM_003821	7		2	2	2		6					2	4	4		1	3			1
RIPK3	NM_006871	3	2	1		3		6	3	1	1	2	2	2	3		1	1			9
RNAseL	NM_021133	2						1			1									1
ROCK1	NM_005406	39	15	12	3	7		20	5	2	7	1		9	12			5	2
ROCK2	NM_004850	16	1	2	1			6	3	1		3	1	6	4		2	3	1
RON	NM_002447		4		2								1	11	1
ROR1	NM_005012	14	1					2			1			1	3		1
ROR2	NM_004560	2	7		6			2	5								3			1
ROS	NM_002944	1													1			1
RSK1	NM_001006932	37	2						2	2	1				3			1	1		2
RSK2	NM_004586	2	2		1			1		2	3	1	1	3	3	2	1	3
RSK3	NM_002953	14	2	5	2	7		2	4	4	1	2	4	11	11		3	1	3		16
RSK4	NM_014496	2	2						2
RSKL1	NM_012424	45	15	3	3	3		5	4	1	1		2	2	8	1	1	1		2	1
RSKL2	NM_031464	39	9	4		2					1			3	1	2	1
RYK	NM_002958	12	11		8	2	2	1	4	1	8	2		5	12		8	2	4	2
SBK	NM_001024401
SCYL1	NM_020680	42	10	10	8	7	4	17	4	2	3	1		10	15	2	3	1	2	1	1
SCYL2	NM_017988	41	10	4	1	10		10	7	1	7	1	3	2	4	1	2	5
SCYL3	NM_020423	24	4		2	3		11	2		4	1		8	8			1	2	3
SGK	NM_005627	186	31	4	14	22	6	49	40	1	33	4	5	10	57	8	7	108	8	2	12
SgK069	XM_929586
SgK071	NM_153710	3	2
SgK085	NM_001012418	6		2							1				1	1	1				1
SgK110	XM_372749		1
SgK196	NM_032237	14	2					1						2				1
SGK2	NM_170693	11					1				12			1
SgK223	XM_291277	1		1				4	1		1
SgK269	NM_024776	6	2			2		2	1		1			3	1		2
SGK3	NM_001033578	12	2							1			1					1			1
SgK307	NM_031272	1	21		1			1
SgK396	NM_031414	4	107			14
SgK493	NM_138370	12	6	2	4	2	3	8	9		2		1	5	8		1	1	2		2
SgK494	NM_144610	11	1								1			2
SgK495	NM_032017	36	14	4	3	9		17	6	3	3		81	4	12	1	7	1	1		4
SgK496	NM_199462	43	7	6	1		3	2	5	2		1			2
SIK	NM_173354	2	1												1
skMLCK	NM_033118	1												1		12
SLK	NM_014720	12	5	7	2	10		14	6	1	4	4	3	9	19	1	2	3	1		3
Slob	NM_017771	57	2		2	1		2	1	2	1					1		1			1
SMG1	NM_015092	78	13	2	5	5		20	6	10	2	3	3	9	6	1		1	3	1	1
smMLCK	NM_053028	62	15	9	45		1	25	92	1	2	1	6	9	30	2	6	4	6
SNRK	NM_017719	20	1		1	6			3		2			1				1
SPEG	NM_005876	19	1		2	3			3				1			7
SRC	NM_005417	7	3	4	7	4		3	2	2	2			4	3			2			11
SRM	NM_080823
SRPK1	NM_003137	51	53	2	1	7		20	7	3	4	6		7	3			3	4		1
SRPK2	NM_182692	161	24	3		5		2	7	1	2	2	1	4	7		1	2	2
SSTK	NM_032037	2	27	1		11					2
STK33	NM_030906	4	17								1				9
STLK3	NM_013233	24	13	1	7		1	3	3		4			5	10
STLK5	NM_001003786	88	17		12	3	3	9	3	1			3	3	12	7	3	5	1		2
STLK6	NM_018571	52	14	4	4	1	1	6	5		18	4	1	1	4	7	7	1	1		1
SuRTK106	NM_018423	19			1									2	1
SYK	NM_003177	7	3			1		5	3	4	3			1	8						3
TAF1	NM_004606	4	2		3	1		1	1	1		1	1	4	1
TAF1L	0	3	3						1	1				1
TAK1	NM_145333	46	8	3				12	9	1	4			1	5	2		4			1
TAO1	NM_020791	4		6			1	2		3		1		1	1		3		2	1
TAO2	NM_004783	10	1		1		2	3			1	1	1	4	2				1
TAO3	NM_016281	49	7	4	5	3	1	5	4	1	4	2	1	16	5	1	4	1			4
TBCK	NM_033115	75	21	3	4	5	1	10	10		5	4		1	2	2			2		1
TBK1	NM_013254	32	19	2	2			6	1		4			4	5	1	2
TEC	NM_003215									1	1			2			1				1
TESK1	NM_006285	29	4		1	3	1	1			2			3	4	3	1	1	7
TESK2	NM_007170	22	13	2	4	1		3	2		3	1		2	2				2		1
TGFbR1	NM_004612	3	9						1	1					1
TGFbR2	NM_001024847	27	3	3	4	13		25	23	7	19	3	1	18	19	1	5	7	1	6
TIE1	NM_005424	58	7		2	11		43	15		1	1		2	33		8	11			2
TIE2	NM_000459	27	6			3		19	12		5				5			5
TIF1a	NM_015905	20	20		4	1	1	10			3	4		4	2	2		1	1		1
TIF1b	NM_005762	101	27	14	6	3	1	33	7	5	9	1	14	10	16	8	10	3	11	2	4
TIF1g	NM_033020	49	64	14	11	7	1	22	8		5	3	1	7	13	2		3	2
TLK1	NM_012290	23	7	1	3	3	1	7	1		12	2	4	1	4			1
TLK2	NM_006852	21	19	2	2	3	1	4	4	2	4		2	1	6		1		3		1
TNIK	NM_015028	12	8									1		4		1
TNK1	NM_003985	2	2		7				2		3		1	1	2
Trad	NM_001024660	63	1			3		1	5					7	1	1			1
Trb1	NM_025195	23	3	2	1	1	1	3	6	2	12	5		6	12				1		2
Trb2	NM_021643	148	20	1	1	1	2	17	11		4		2	3	12	6	1		2	3
Trb3	NM_021158	6		2			1				1			4	3				1
Trio	NM_007118	46	3	9	1	3		5	4	1	2	8	4	11	1	1	3	1	3
TRKA	NM_001007792	2	1		1	1		4	2
TRKB	NM_006180	80	2	1		3			3					1			4		1
TRKC	NM_002530	27	10		2		1	1								1			1
TRRAP	NM_003496	40	4	4	2	1		7		5	1	1	1	7	6		1	1	1		1
TSSK1	NM_032028	13	20			3
TSSK2	NM_053006	9	26			1											1
TSSK3	NM_052841	1									1
TSSK4	NM_174944	2	4
TTBK1	NM_032538	12	1			1			2										3
TTBK2	NM_173500	8	11	3		4		6							4		1
TTK	NM_003318	8	55			2		5	1	2		1		1		1		2
TTN	NM_003319	12				1						1				6
TXK	NM_003328					3		14		1					1
TYK2	NM_003331	132	9	1	3	19		10	14	5	3	1		2	10	2	4	16	3
TYRO3	NM_006293	33	11	2		13	1	2			1			1	2		4		2
ULK1	NM_003565	40	11	10	3	29	3	6	5	1	4			11	4	1	7		5
ULK2	NM_014683	69	30	6	3	2	1	2	7		2				1		2	3	1
ULK3	NM_015518	67	10		7	5		2	2		3		2	1	9	2	2
ULK4	0	6	27		1		2	1	1	2	1	1			1						1
VACAMKL	NM_024046	1551																	1
VRK1	NM_003384	12	9		1			3	1	1		2	1	1	4	2	1		1
VRK2	NM_006296	14	11	6	3	4	1	9	3	1	2		1	17	3		1	1			1
VRK3	NM_001025778	84	98	2	4	1	3	20	6		8	1		5	8	3	1	3	2		2
Wee1	NM_003390	7	6	1	1	2		16	3	1	6	1	1	3	14	1	2	2	2	1
Wnk1	NM_018979	108	21	4	6	6	2	32	7	10	14	4	3	26	4	1
Wnk2	NM_006648	31	2	1		1		2	1					8					3
Wnk3	NM_001002838	9	6														2
Wnk4	NM_032387		1								4			3
YANK1	NM_145001	8			1
YANK2	NM_018401	14	2			1					4		1		1		4		2
YANK3	NM_173575	20	4							1					1						1
YES	NM_005433	20	14	8	1	2	2	16	13	1	8	1	2	2	9		2	5	1
YSK1	NM_006374	100	37	10	5	3		9	14		8	2	4	9	11	4	1	2	4	1	4
ZAK	NM_133646	15	6			1	1	5	2				4	2	3	1	2	3	1		1
ZAP70	NM_001079				1					3	1					2					1

## Sheet: Tissue-specific PKs
PK genes predominantly expressed in brain and nervous tissue							PK genes predominantly expressed in testis
Name	GenBank	ESTs total	ESTs nervous	Nervous/Total, %	ES value		Name	GenBank	ESTs total	ESTs testis	Testis/Total, %	ES value
EphA7	NM_004440	15	15	1	2.91545		SgK396	NM_031414	111	107	0.963964	11.3408
VACAMKL	NM_024046	1552	1551	0.999356	2.91357		HIPK4	NM_144685	38	36	0.947368	11.1455
CaMK2a	NM_171825	388	385	0.992268	2.90038		BRDT	NM_207189	131	121	0.923664	11.3882
PKCg	NM_002739	235	228	0.970213	2.8901		SgK307	NM_031272	24	21	0.875	10.2941
PAK5	NM_177990	88	85	0.965909	2.81606		MISR2	NM_020547	7	6	0.857143	11.7647
NIM1	NM_153361	28	27	0.964286	2.71439		PFTAIRE2	NM_139158	6	5	0.833333	9.80392
DCAMKL1	NM_004734	208	197	0.947115	2.81541		SSTK	NM_032037	33	27	0.818182	9.92647
CaMK1g	NM_020439	108	102	0.944444	2.83215		NEK10	NM_001031741	17	13	0.764706	10.1961
EphA5	NM_182472	28	26	0.928571	2.70721		TSSK2	NM_053006	36	26	0.722222	8.49673
PKACb	NM_002731	382	351	0.918848	2.75087		AurC	NM_003160	15	10	0.666667	7.84314
EphB1	NM_004441	76	69	0.907895	2.57905		TSSK4	NM_174944	6	4	0.666667	7.84314
MAST1	NM_014975	32	29	0.90625	2.64213		PBK	NM_018492	83	55	0.662651	7.98838
CaMK1b	NM_198452	21	19	0.904762	2.63779		Haspin	NM_031965	20	13	0.65	9.55882
YANK1	NM_145001	9	8	0.888889	2.59151		PLK4	NM_014264	51	31	0.607843	7.59804
CaMK2b	NM_172084	128	110	0.859375	2.50547		TSSK1	NM_032028	33	20	0.606061	7.13012
LMR1	NM_001080395	64	55	0.859375	2.50547		BUB1	NM_004336	141	85	0.602837	8.77193
PKCe	NM_005400	14	12	0.857143	2.49896		Fused	NM_015690	84	46	0.547619	6.93816
DCAMKL2	NM_152619	14	12	0.857143	2.49896		ULK4		48	27	0.5625	7.21925
SuRTK106	NM_018423	23	19	0.826087	2.40842		AurA	NM_198437	55	30	0.5625	6.30252
EphA4	NM_004438	224	185	0.825893	2.48552
BRSK2	NM_003957	34	28	0.823529	2.47372
TRKB	NM_006180	100	80	0.8	2.50792		PK genes predominantly expressed in placenta
PFTAIRE1	NM_012395	140	111	0.792857	2.29514		Name	GenBank	ESTs total	ESTs placenta	Placenta/Total, %	ES value
Trad	NM_001024660	80	63	0.7875	2.16086		TXK	NM_003328	19	14	0.736842	9.11458
LZK	NM_004721	27	21	0.777778	2.26757		FLT1	NM_002019	137	87	0.635036	6.61496
Erk4	NM_002747	77	59	0.766234	2.32448		ACTR2B	NM_001106	10	6	0.6	6.94444
ALK4	NM_004302	68	52	0.764706	2.3688
Slob	NM_017771	75	57	0.76	2.34057
CaMKK2	NM_153500	377	285	0.755968	2.20985		PK genes predominantly expressed in muscle and heart
MAST3	NM_015016	48	36	0.75	2.23311		Name	GenBank	ESTs total	ESTs M&H	M&H/Total, %	ES value
CDK5	NM_004935	58	43	0.741379	2.19938		skMLCK	NM_033118	14	12	0.857143	40.8163
YANK3	NM_173575	27	20	0.740741	2.15959		MSSK1	NM_014370	22	13	0.590909	24.9433
NuaK1	NM_014840	88	65	0.738636	2.22946
SgK494	NM_144610	15	11	0.733333	2.138
PKCb	NM_212535	96	70	0.729167	2.31911
CaMK2d	NM_172128	28	20	0.714286	2.08247
FGFR3	NM_000142	14	10	0.714286	2.08247
SRPK2	NM_182692	230	161	0.7	2.09548
RSK1	NM_001006932	53	37	0.698113	2.07446
EphA3	NM_005233	30	20	0.666667	2.24266
PCTAIRE2	NM_002595	35	22	0.628571	2.06903

## Sheet: High&Low expression PKs
High expression PK genes			Low expression PK genes
Name	GenBank	Normal total ESTs	Name	GenBank	Normal total ESTs
CLK1	NM_004071	1088	AlphaK2	NM_052947	24
CK1a	NM_001892	825	PKN3	NM_013355	24
BRD2	NM_005104	770	IRE2	NM_033266	23
SGK	NM_005627	732	p38b	NM_002751	22
TIF1b	NM_005762	426	MSSK1	NM_014370	22
smMLCK	NM_053028	379	ADCK4	NM_024876	22
YSK1	NM_006374	323	RON	NM_002447	21
NRBP1	NM_013392	317	HPK1	NM_007181	21
PKCz	NM_002744	315	Obscn	NM_052843	21
PDHK4	NM_002612	306	FER	NM_005246	21
H11	NM_014365	304	AurB	NM_004217	21
Wnk1	NM_018979	303	TXK	NM_003328	20
VRK3	NM_001025778	295	PKCa	NM_002737	20
HRI	NM_014413	293	HUNK	NM_014586	20
TYK2	NM_003331	289	TGFbR1	NM_004612	20
PINK1	NM_032409	285	p38d	NM_002754	20
BMPR2	NM_001204	284	EphA1	NM_005232	20
ADCK3	NM_020247	273	SgK223	XM_291277	20
ILK	NM_004517	268	HSER	NM_004963	18
ARAF	NM_001654	262	MAPKAPK5	NM_139078	18
TIF1g	NM_033020	252	MLK2	NM_002446	18
LCK	NM_005356	249	NEK10	NM_001031741	17
AKT2	NM_001626	240	CDK6	NM_001259	17
HIPK1	NM_198268	240	MLK4	NM_032435	16
AKT1	NM_001014431	234	IRAK3	NM_007199	15
TGFbR2	NM_001024847	233	AurC	NM_003160	15
BCKDK	NM_005881	232	ARG	NM_007314	15
SgK495	NM_032017	232	CDKL3	NM_016508	14
PRP4	NM_003913	223	skMLCK	NM_033118	14
STLK5	NM_001003786	210	MAP3K8	NM_001018046	13
SMG1	NM_015092	210	HH498	NM_015978	13
FASTK	NM_033015	210	FRK	NM_002031	13
SRPK1	NM_003137	209	PKG1	NM_006258	13
p38a	NM_139012	207	ChaK2	NM_017662	13
DNAPK	NM_006904	206	CK1g1	NM_001011664	13
MST4	NM_016542	205	FLT3	NM_004119	12
MARK3	NM_002376	202	DMPK2	NM_017525	12
NDR1	NM_007271	200	JAK3	NM_000215	11
LIMK2	NM_005569	198	ACTR2B	NM_001106	11
Erk1	NM_002746	197	LTK	NM_206961	10
TIE1	NM_005424	195	TRKA	NM_001007792	10
RAF1	NM_002880	195	PDHK3	NM_005391	10
IKKb	NM_001556	193	CDK3	NM_001258	10
CDK4	NM_000075	193	TEC	NM_003215	9
ErbB2	NM_001005862	191	MYO3A	NM_017433	9
SCYL1	NM_020680	190	Wnk4	NM_032387	8
PAK2	NM_002577	189	IRE1	NM_001433	8
DYRK1A	NM_101395	187	PKG2	NM_006259	8
PKN1	NM_002741	186	PFTAIRE2	NM_139158	8
EGFR	NM_005228	184	NEK8	NM_178170	8
ROCK1	NM_005406	183	MISR2	NM_020547	7
ICK	NM_016513	183	caMLCK	NM_182493	7
RIOK3	NM_145906	181	SIK	NM_173354	7
MRCKb	NM_006035	181	RSK4	NM_014496	7
FGFR1	NM_023106	178	RNAseL	NM_021133	7
PDGFRa	NM_006206	176	MAP3K2	NM_006609	7
MAPKAPK2	NM_004759	175	PAK3	NM_002578	6
TBCK	NM_033115	171	TSSK4	NM_174944	6
CK1e	NM_001894	169	MYO3B	NM_138995	5
STLK6	NM_018571	163	GPRK4	NM_182982	5
NEK9	NM_033116	163	eEF2K	NM_013302	5
PIM2	NM_006875	161	TSSK3	NM_052841	5
Erk3	NM_002748	161	NEK5	NM_199289	3
FMS	NM_005211	159	MAP3K7	NM_001001671	3
NEK4	NM_003157	158	ROS	NM_002944	3
BUB1	NM_004336	158	Erk7	NM_139021	2
GAK	NM_005255	155	EphA8	NM_020526	2
Trio	NM_007118	150	SgK110	XM_372749	1
GSK3A	NM_019884	150	CDKL4	NM_001009565	1
PDGFRb	NM_002609	149	SRM	NM_080823	0
CLK3	NM_003992	149	SgK069	XM_929586	0
ABL	NM_007313	147	SBK	NM_001024401	0
PIM3	NM_001001852	146	MOS	NM_005372	0
PKN2	NM_006256	145	KSR2	NM_173598	0
TAO3	NM_016281	141	CYGF	NM_001522	0

## Sheet: Ubiquitous PKs
Ubiquitously expressed PK genes
Name	GenBank	Nervous	Testis	Pancreas	Prostate	Placenta	Uterus	Mammary gland	Kidney	Liver	Colon	Lung	Muscle&Heart	Rank
NDR2	NM_015000	23	8	3	6	10	9	11	6	3	2	10	7	12
PKACa	NM_002730	24	16	4	2	2	1	21	5	1	4	10	13	12
MNK1	NM_003684	28	11	2	2	9	4	3	7	5	1	13	4	12
PKD2	NM_016457	16	5	3	4	9	5	14	3	1	3	3	1	12
p70S6K	NM_003161	30	9	2	4	12	2	20	4		2	4	2	12
YES	NM_005433	20	14	8	1	16	13	2	8	1	2	9	2	12
RSK3	NM_002953	14	2	5	2	2	4	3	1	2	11	11	3	12
NEK7	NM_133494	19	4	1	1	34	5	2	3	2	3	13	11	12
DAPK3	NM_001348	25	4	4	7	10	2	5	5	1	4	6	6	12
SLK	NM_014720	12	5	7	2	14	6	5	4	4	9	19	3	12
IRAK1	NM_001025243	16	3	1	10	13	3	3	5	1	11	8	5	12
OSR1	NM_005109	19	3	2	4	5	8	7	4	1	8	3	4	12
Wee1	NM_003390	7	6	1	1	16	3	8	6	1	3	14	3	12
PIM1	NM_002648	11	1	5	1	9	3	2	2	3	1	2	5	12
CHED	NM_003718	12	7	3	4	4	4	4	5	2	3	4	3	12
PITSLRE	NM_033529	12	4	2	2	6	6	6	3	5	8	3	2	12
CCK4	NM_002821	15	19	2	1	14	10	5	1		3	13	9	11
MAP2K2	NM_030662	22	5	3	12	2	1	10	1		11	16	10	11
CDK10	NM_003674	36	11	1	9	15	3	6	4		7	6	1	11
BCR	NM_021574	37	7	1	2	14		7	4	1	7	3	4	11
MINK	NM_153827	33	4	4		17	4	6	5	1	14	4	1	11
MNK2	NM_017572	17	6	10	3	7	1	4	7		10	10	8	11
MST3	NM_003576	31	5	7	2	13	4	5	7		6	5	2	11
Trb1	NM_025195	23	3	2	1	3	6	7	12	5	6	12		11
TLK1	NM_012290	23	7	1	3	7	1	7	12	2	1	4		11
CLK2	NM_003993	20	5	4	5	3	6	7	2		3	8	3	11
MAP2K1	NM_002755	19		5	6	1	5	3	3	3	7	11	5	11
RYK	NM_002958	12	11		8	1	4	4	8	2	5	12	8	11
CK2a2	NM_001896	14	15	4	3	4	1	1	6		6	3	8	11
CDK9	NM_001261	15	1	1	3	11	1	3	3	2	18	7		11
MAST2	NM_015112	10	11	1	3	3	4	4	1		7	3	12	11
EphB4	NM_004444	3	1	4	1	18	6	5	8		4	7	4	11
SgK493	NM_138370	12	6	2	4	8	9	3	2		5	8	1	11
INSR	NM_000208	8	4		4	8	3	13	7	1	3	10	1	11
CSK	NM_004383	19	10	3	3	4		4		1	6	11	1	10
LOK	NM_005990	13	24	2	3	7	3			2	7	7	6	10
CDK2	NM_001798	8	1		1	26	9		2	1	2	3	7	10
MAPKAPK3	NM_004635	15	2	1	4	6	1	3			7	9	19	10
STLK3	NM_013233	24	13	1	7	3	3	1	4		5	10		10
LKB1	NM_000455	9	5		16	1	3	5	12		6	5	2	10
MST2	NM_006281	14	6		7	20	5	3	7	2	3	6		10
EphA2	NM_004431	4	1	7		7		7	9	2	9	11		10
LATS2	NM_014572	7	8	4	2	5		5	8		3	4	1	10
MAP2K3	NM_145109	20	3	5		9	2	3			3	13	4	9
FES	NM_002005	6	2		4	17	3	2	3		1	5		9
p70S6Kb	NM_003952	17	3		2	13		1	1		3	7	3	9
GPRK5	NM_005308	17	1		1	4	10		4		4	13	4	9

## Sheet: Promoter motifs
Overrepresented conserved motifs in promoter regions of high expression PK genes.
Motifs were identified with DME program. Conserved promoter sequences of low expression
PK genes were used as a background set in this analysis.
Motif	Occurrence (FG/BG)
CGGGGCCS	(31/4)
GCCCCGSC	(36/9)
GGCCCCGS	(32/6)
CTCCCRGG	(27/5)
GGCTGRGG	(29/7)
GAGGGMGG	(29/7)
TGGCCWGG	(25/5)
GGGCRGGG	(42/20)
CGCCSGCG	(22/3)
GGCCWGGC	(24/5)
SCAGCCCC	(26/7)
TTCCWGCC	(19/2)
AAAAAAWW	(24/6)
GGCTGCSC	(21/4)
TGGGGSTG	(22/5)
GTGGSAGG	(22/5)
CCTCCSGG	(22/5)
GGCYCTGG	(23/6)
GGGAGGMC	(25/8)
GGCTGGCY	(19/3)
AGCCRGGG	(20/4)
AGAGGGAR	(22/6)
GAGCCWGG	(21/5)
GSTGAGGG	(21/5)
GGCSCGGC	(20/4)
SCGCCCGC	(22/6)
GKCTCCAG	(16/1)
TTTCCHAG	(23/7)
CCCAGCCM	(26/10)
CCGCCGRG	(17/2)
TTTTHCTT	(26/10)
MGGCGCAG	(18/3)
GGAAGAKG	(20/5)
GSCAGGGG	(18/3)
TTTGGGAH	(17/2)
TCCCAGRG	(20/5)
GCTGCCCS	(19/4)
TCCCAAAB	(18/3)
GGGCCGCK	(20/15)
CAGCCCCK	(21/6)
AGBAAAAA	(21/6)
GGGGCMGG	(21/6)
CAAAGGHA	(20/5)
GGAGGCSC	(22/7)
CCAGCCTS	(23/8)
TTTGYAAA	(18/4)
CAKTCCCT	(16/2)
GCCGCKGC	(23/8)
TCCCCTGK	(16/2)
CCAGCCAR	(16/2)

## Sheet: High 5'UTRs
Overrepresented 8-nt words in 5'UTRs of actively expressed PK genes.
word	rank	z-score	1-s p-value	count	mean	variance	repeat	separate
cggcggcg	1	16.3651	2.22e-55	43	5.11377	5.35949	0.512192	-0.266465
ggcggcgg	2	16.313	5.23e-55	48	6.29753	6.53515	0.630757	-0.393141
gcggcggc	3	15.8151	1.61e-51	47	6.36525	6.60166	0.63754	-0.401126
gccgccgc	5	14.512	6.67e-43	33	3.88903	4.02401	0.304471	-0.169492
cgccgccg	6	14.3382	8.27e-42	29	3.1244	3.25679	0.244609	-0.112219
ccgccgcc	8	13.843	9.19e-39	31	3.74193	3.87732	0.292955	-0.157563
acacacac	9	13.7411	3.77e-38	5	0.11459	0.126403	0.01283	-0.001016
aaaaaaaa	10	13.3122	1.29e-35	10	0.308947	0.52996	0.235476	-0.014463
aagatgga	13	12.1641	3.16e-29	4	0.102882	0.102643	0	-0.00024
cacacaca	17	11.7629	3.97e-27	5	0.154239	0.169706	0.017269	-0.001801
aagaggaa	26	10.096	3.77e-19	6	0.317831	0.316762	0	-0.001069
gaggaaga	34	9.45754	2.07e-16	8	0.614169	0.609877	0	-0.004292
tttgtttg	64	8.54153	8.68e-13	4	0.198227	0.198108	0.001197	-0.001317
gaagagga	77	8.17704	1.91e-11	7	0.614169	0.609877	0	-0.004292
tttttgtt	81	8.11795	3.11e-11	4	0.218896	0.216943	0	-0.001953
ttttgttt	84	8.11026	3.31e-11	4	0.218896	0.217354	0.000411	-0.001953
gtgacagg	111	7.56137	2.61e-09	5	0.376367	0.373909	0	-0.002458
gcagcagc	115	7.48814	4.58e-09	11	1.55957	1.58941	0.07732	-0.047485
ccgcctcc	122	7.45272	5.99e-09	15	2.75456	2.69972	0	-0.054841
aaggagga	159	7.02707	1.38e-07	6	0.596942	0.591195	0	-0.005747
cctcctcc	167	6.93352	2.69e-07	12	2.02773	2.06862	0.116862	-0.075971
cgccgagc	188	6.79675	7.01e-07	11	1.84293	1.81514	0	-0.027794
cagcagca	208	6.63944	2.06e-06	6	0.63108	0.653899	0.031288	-0.008468
cgagctcg	224	6.48028	6e-06	6	0.679572	0.674071	0	-0.005501
tcctcctc	259	6.18902	3.97e-05	7	0.926677	0.962962	0.053406	-0.01712
gccgagcc	261	6.18439	4.09e-05	11	2.10447	2.06895	0.010288	-0.0458
tccgcctc	281	6.03451	0.000104	8	1.25884	1.24792	0	-0.010927
ggccgccg	284	6.0195	0.000115	15	3.66309	3.54705	0	-0.116042
gggtcgcg	292	5.97479	0.000151	6	0.772655	0.76545	0	-0.007204
cctccatc	293	5.97475	0.000151	4	0.371531	0.368813	0	-0.002718
gggacgcc	314	5.84605	0.00033	7	1.0492	1.03615	0	-0.01305
ggaagaag	320	5.81439	0.000399	5	0.585445	0.576454	0	-0.008991
gaccacag	337	5.69215	0.000822	4	0.401627	0.399632	0	-0.001996
ccctcccc	368	5.58317	0.00155	12	2.79303	2.71939	0.01873	-0.092367
acccggac	372	5.57752	0.0016	5	0.620141	0.616649	0	-0.003492
cgagggtc	396	5.46074	0.00311	4	0.429722	0.427466	0	-0.002257
cccgcgcc	398	5.45814	0.00315	15	4.09534	3.99148	0	-0.103853
ctccatcc	402	5.43478	0.0036	4	0.434576	0.430386	0	-0.00419
gccgagca	416	5.38164	0.00484	6	0.904358	0.896539	0	-0.007819
aggcgccg	418	5.37009	0.00516	10	2.15773	2.13265	0	-0.025078
aggaagag	461	5.22876	0.0112	5	0.685966	0.680723	0	-0.005244
agaaggag	462	5.22876	0.0112	5	0.685966	0.680723	0	-0.005244
ctcctccc	517	5.06073	0.0274	9	1.98006	1.92415	0	-0.055909
gtctgcag	518	5.06055	0.0274	4	0.485492	0.482317	0	-0.003175
gggactcg	534	5.02829	0.0324	5	0.729065	0.721448	0	-0.007617
tgcgagga	538	5.00599	0.0364	4	0.493294	0.490704	0	-0.00259

## Sheet: Low 5'UTRs
Overrepresented 8-nt words in 5'UTRs of low expression PK genes.
word	rank	z-score	1-s p-value	count	mean	variance	repeat	separate
gccgccgc	13	9.73663	1.38e-17	11	1.02135	1.05033	0.061223	-0.032245
cgccgccg	16	9.3261	7.2e-16	8	1.01866	1.04764	0.061061	-0.032082
agcgaggc	18	8.8994	3.68e-14	5	0.604548	0.628824	0.036238	-0.011962
ccgccgcc	19	8.77477	1.12e-13	10	0.75963	0.750824	0.003394	-0.0122
gcgcacgc	44	7.82985	3.2e-10	4	0.766332	0.753961	0.003424	-0.015796
cggcggcg	78	7.16604	5.06e-08	5	0.771266	0.755253	0	-0.016013
agcactga	114	6.58649	2.95e-06	4	0.917452	0.895236	0	-0.022216
ggggtgca	116	6.56244	3.47e-06	4	0.98446	0.961141	0	-0.023319
tggactga	164	6.10278	6.83e-05	4	1.03587	1.02102	0	-0.014852
cggggtgg	167	6.07147	8.31e-05	4	0.282807	0.280961	0	-0.001846
gtctctgt	168	6.05564	9.17e-05	4	0.398539	0.412319	0.019397	-0.005616
ggcggggc	172	6.04774	9.63e-05	6	0.551849	0.544205	0	-0.007644
gcagaaga	173	6.02973	0.000108	5	0.551849	0.546864	0.002466	-0.007451
ggggcggg	175	6.02742	0.000109	6	0.553302	0.546676	0	-0.006626
cccccggc	179	6.01659	0.000117	6	0.715892	0.708485	0	-0.007407
gcggggcg	180	6.01506	0.000118	5	0.766332	0.753961	0.003424	-0.015796
cgcccccg	181	6.01413	0.000119	5	0.76814	0.75635	0	-0.011789
gcagcgag	182	6.00938	0.000122	4	0.813901	0.801245	0	-0.012656
ggccaccc	199	5.88405	0.000262	4	0.823726	0.822536	0.014891	-0.016082
gcgccccc	278	5.37171	0.00511	6	0.837589	0.826677	0	-0.010912
ggcagcag	327	5.11592	0.0205	6	0.885391	0.868736	0	-0.016655
tctgtctc	329	5.11295	0.0208	4	0.883352	0.873576	0.005083	-0.01486
caggaagc	336	5.08973	0.0235	5	0.893358	0.888628	0.01615	-0.020879
